# Supplementary material for: Prior Exposure and Toddlers’ Sleep-Related Memory for Novel Words
Source: Brain Sci. 2021 Oct 18;11(10):1366. doi: 10.3390/brainsci11101366 (PMC8534215; doi:10.3390/brainsci11101366)
Supplement: Supplementary file 1 [file brainsci-11-01366-s001.zip]

Archive with 1 entries (1 files):
- brainsci-1389456-supplementary.pdf
